# Supplementary material for: The phenotypic variations of multi-locus imprinting disturbances associated with maternal-effect variants of NLRP5 range from overt imprinting disorder to apparently healthy phenotype
Source: Clin Epigenetics. 2019 Dec 11;11:190. doi: 10.1186/s13148-019-0760-8 (PMC6907351; doi:10.1186/s13148-019-0760-8)
Supplement: Supplementary file 3 — Additional file 3: Table S1. Statistical analysis. [file 13148_2019_760_MOESM3_ESM.xlsx]

## Sheet: Table S1
Table S1. Statistical analysis
		Methylation Profile Statistics					Difference between Medians		Wilcoxon sign rank test (Unpaired, two.sided)
	Violin Plot	Controls	II-1	II-2	III-1	III-2	Controls - III-1	Controls - III-2	Controls v/s II-1	Controls v/s II-2	Controls v/s III-1	Controls v/s III-2
whole-genome (Fig. 2a)	Number of coordinates	759772	759772	759772	759772	759772	NA	NA	< 2.2e-16	< 2.2e-16	1.531e-12	8.528e-06
	25% Percentile	0.16566	0.1623	0.1574	0.1545	0.1524	NA	NA
	median	0.72464	0.706	0.7123	0.7205	0.7275	0.00414	-0.00286
	75% Percentile	0.8379	0.8316	0.8339	0.8377	0.8423	NA	NA
gDMRs (Fig. 2b)	Number of coordinates	31	31	31	31	31	NA	NA	0.3463	0.7642	1.774e-05	0.002099
	25% Percentile	0.4633	0.4512	0.4547	0.3184	0.2779	NA	NA
	median	0.5013	0.4868	0.4976	0.4013	0.41361	0.1	0.08769
	75% Percentile	0.5234	0.5201	0.5251	0.4793	0.49757	NA	NA
