# Supplementary material for: The phenotypic variations of multi-locus imprinting disturbances associated with maternal-effect variants of NLRP5 range from overt imprinting disorder to apparently healthy phenotype
Source: Clin Epigenetics. 2019 Dec 11;11:190. doi: 10.1186/s13148-019-0760-8 (PMC6907351; doi:10.1186/s13148-019-0760-8)
Supplement: Supplementary file 5 — Additional file 5: Table S2. Differentially Methylated 2 kb regions. [file 13148_2019_760_MOESM5_ESM.xlsx]

## Sheet: Table S2
Table S2. Differentially Methylated 2kb regions
>=10CpG cutoff in 2Kb regions (human genome version hg19)
#Crawford-Howell t-test
2Kb regions			p.adj-value	Feature coordinates			Nearest Gene (Feature)	Feature Type	Individual
chr11	2720001	2722000	4.25448e-05	chr11	2719948	2722259	KCNQ1OT1	DMR	III-1
chr11	2722001	2724000	2.73022e-06	chr11	2719948	2722259	KCNQ1OT1	DMR	III-1
chr14	101290001	101292000	0.0288128	chr14	101290524	101293978	MEG3	DMR	III-1
chr15	99408001	99410000	0.00417362	chr15	99408496	99409650	IGF1R	DMR	III-1
chr16	3492001	3494000	2.73022e-06	chr16	3492828	3494463	ZNF597	DMR	III-1
chr20	57414001	57416000	1.18444e-09	chr20	57414039	57418612	GNAS-NESP	DMR	III-1
chr20	57426001	57428000	1.17731e-06	chr20	57425649	57428033	GNAS-AS1	DMR	III-1
chr20	57462001	57464000	0.00199185	chr20	57463265	57465201	GNASA/B	DMR	III-1
chr6	144328001	144330000	1.31703e-05	chr6	144328078	144329888	PLAGL1	DMR	III-1
chr7	130130001	130132000	3.24079e-05	chr7	130130122	130134388	MEST	DMR	III-1
chr7	130132001	130134000	0.00608477	chr7	130130122	130134388	MEST	DMR	III-1
chr5	6582001	6584000	0.0150731	chr5	6582249	6588612	LINC01018	Non-DMR	III-1
chr1	68516001	68518000	3.4055e-07	chr1	68515433	68517545	DIRAS3	DMR	III-2
chr11	2018001	2020000	5.80929e-05	chr11	2018812	2024740	H19/IGF2	DMR	III-2
chr11	2020001	2022000	0.0277724	chr11	2018812	2024740	H19/IGF2	DMR	III-2
chr11	2154001	2156000	0.000210582	chr11	2153991	2155112	IGF2:EX9	DMR	III-2
chr11	2720001	2722000	8.82433e-10	chr11	2719948	2722259	KCNQ1OT1	DMR	III-2
chr11	2722001	2724000	2.02912e-09	chr11	2719948	2722259	KCNQ1OT1	DMR	III-2
chr15	99408001	99410000	1.17752e-06	chr15	99408496	99409650	IGF1R:INT2	DMR	III-2
chr7	130130001	130132000	9.751e-09	chr7	130130122	130134388	MEST	DMR	III-2
chr7	130132001	130134000	3.4055e-07	chr7	130130122	130134388	MEST	DMR	III-2
chr1	75198001	75200000	0.0349765	chr1	75171170, 75198836	75199092, 75232362	CRYZ,TYW3	Non-DMR	III-2
chr11	2170001	2172000	0.0176582	chr11	2150342, 2153768	2170833, 2182439	IGF2, INS-IGF2	sDMR, DMR	III-2
chr11	66336001	66338000	4.41341e-05	chr11	66330934	66336312	CTSF	Non-DMR	III-2
chr12	51566001	51568000	4.71889e-12	chr12	51487446	51566926	TFCP2	Non-DMR	III-2
chr15	91472001	91474000	1.04395e-05	chr15	91473410	91497323	UNC45A	Non-DMR	III-2
chr17	71258001	71260000	0.0103505	chr17	71244588	71258491	CPSF4L	Non-DMR	III-2
chr19	30432001	30434000	0.0211537	chr19	30414551	30506611	URI1	Non-DMR	III-2
chr2	183942001	183944000	0.000329901	chr2	183943287	183964733	DUSP19	Non-DMR	III-2
chr3	146262001	146264000	5.5312e-06	chr3	146232967	146262651	PLSCR1	Non-DMR	III-2
chr5	43396001	43398000	0.0088758	chr5	43376747	43412493	CCL28	Non-DMR	III-2
chr7	28220001	28222000	0.0154663	chr7	28219941, 27870192	28283536, 28220362	JAZF1-AS1,JAZF1	Non-DMR	III-2
chr11	2722001	2724000	0.00592308	chr11	2719948	2722259	KCNQ1OT1	DMR	II-2
