# Supplementary material for: The phenotypic variations of multi-locus imprinting disturbances associated with maternal-effect variants of NLRP5 range from overt imprinting disorder to apparently healthy phenotype
Source: Clin Epigenetics. 2019 Dec 11;11:190. doi: 10.1186/s13148-019-0760-8 (PMC6907351; doi:10.1186/s13148-019-0760-8)
Supplement: Supplementary file 7 — Additional file 7: Table S3. Methylation levels of imprinted DMRs in individuals with maternal NLRP5 variants. [file 13148_2019_760_MOESM7_ESM.xlsx]

## Sheet: Table S3
Table S3. Methylation defects of imprinted DMRs in individuals with maternal variants in NLRP5
	present study		Docherty et al. [6]					present study																		Docherty et al. [6]
DMR	Ratio III-1/Ctrls	Ratio III-2/Ctrls	Ratio MLID-BWS_NLRP5 (F1,P2)/Ctrls	Ratio MLID-BWS_NLRP5 (F2,P1)/Ctrls	Ratio MLID-BWS_NLRP5 (F3)/Ctrls	Ratio MLID-non-specific PWS/BWS_NLRP5 (F5)/Ctrls	n. CpG probes	III-1		III-2		Ctrl-1		Ctrl-2		Ctrl-3		Ctrl-4		Ctrl-5		Ctrl-6		Average beta-value Ctrls	St.Dev Ctrls	MLID-BWS_NLRP5 (F1,P2)		MLID-BWS_NLRP5 (F2,P1)		MLID-BWS_NLRP5 (F3)		MLID-non-specific PWS/BWS_NLRP5 (F5)		Ctrl_01		Ctrl_01b		Ctrl_03		Average beta-value Ctrls	St.Dev Ctrls
								Average beta-value	St.Dev	Average beta-value	St.Dev	Average beta-value	St.Dev	Average beta-value	St.Dev	Average beta-value	St.Dev	Average beta-value	St.Dev	Average beta-value	St.Dev	Average beta-value	St.Dev			Average beta-value	St.Dev	Average beta-value	St.Dev	Average beta-value	St.Dev	Average beta-value	St.Dev	Average beta-value	St.Dev	Average beta-value	St.Dev	Average beta-value	St.Dev
ERILN2:int6-DMR	0.532752	0.860892	0.636185	0.98737	0.796441	0.675924	6	0.263278	0.14571	0.42544	0.157219	0.439604	0.101284	0.534397	0.085961	0.486013	0.123992	0.52856	0.116014	0.463295	0.107696	0.513242	0.104738	0.494185	0.0378466	0.359388	0.153836	0.557775	0.124391	0.449918	0.139327	0.381836	0.1078	0.569284	0.0833432	0.538446	0.0947237	0.587001	0.0954106	0.56491	0.0245714
FAM50B:TSS-DMR	0.580051	1.00186	0.953918	0.92424	1.02441	0.849375	23	0.297957	0.0999621	0.514627	0.0617399	0.528423	0.0582375	0.520091	0.0795047	0.496544	0.0562803	0.503444	0.0590246	0.506763	0.0573119	0.526776	0.0715674	0.513673	0.013238	0.514361	0.0734346	0.498358	0.0594631	0.552372	0.0679225	0.45799	0.070481	0.531332	0.0588771	0.549631	0.0624887	0.536663	0.0713825	0.539209	0.00941148
GNASA/B:TSS-DMR	0.654761	0.97178	0.825501	1.00565	0.936473	0.897045	39	0.347519	0.10451	0.515779	0.0734933	0.554088	0.0772783	0.461772	0.113758	0.54448	0.0807243	0.538042	0.0884826	0.538352	0.0751166	0.547808	0.0810956	0.530757	0.0343307	0.439771	0.0936747	0.535742	0.0983649	0.498889	0.089273	0.477884	0.0912844	0.55377	0.0807419	0.52703	0.0851998	0.517395	0.0895074	0.532732	0.0188458
GNAS-NESP:TSS-DMR	1.36024	1.02233	1.23278	1.01084	0.994139	1.03461	21	0.697722	0.0601702	0.524395	0.0725315	0.515537	0.0608317	0.525361	0.068124	0.51952	0.0690224	0.504017	0.0548596	0.507148	0.0588426	0.506059	0.0528971	0.51294	0.00854202	0.633596	0.0591904	0.51953	0.0683147	0.510944	0.070664	0.531742	0.064678	0.501086	0.0578934	0.527495	0.0738286	0.513287	0.0721929	0.513956	0.0132172
L3MBTL1:alt-TSS-DMR	0.636495	1.00357	0.99952	1.02498	0.985018	0.705899	26	0.335928	0.0545156	0.529664	0.0447811	0.49742	0.0559185	0.563203	0.0521056	0.52153	0.0483038	0.543259	0.0574974	0.504738	0.0541393	0.536516	0.0462196	0.527778	0.0247486	0.537439	0.0465063	0.551131	0.0456681	0.529641	0.0395895	0.37956	0.0546589	0.543912	0.0446669	0.510066	0.0557002	0.559113	0.0467052	0.537697	0.0251075
MCTS2P:TSS-DMR	0.388813	0.897687	0.467785	1.00705	0.847996	0.687985	8	0.181337	0.0356153	0.418668	0.047554	0.475408	0.0562432	0.482486	0.0540995	0.457558	0.0554473	0.456689	0.045288	0.44953	0.050301	0.476642	0.0452252	0.466385	0.0134305	0.231808	0.0384323	0.499037	0.0474091	0.420219	0.0494374	0.340927	0.0377357	0.542051	0.0538671	0.45195	0.0489789	0.492631	0.0544775	0.495544	0.0451212
MEG3:TSS-DMR	0.751294	0.996365	0.965442	0.919136	0.973978	1.02227	32	0.406285	0.0827233	0.538814	0.0733551	0.549792	0.0763625	0.563861	0.0929029	0.534243	0.0685631	0.525517	0.0702738	0.525616	0.0685902	0.54565	0.07037	0.54078	0.0151215	0.510004	0.0691873	0.485542	0.0830972	0.514513	0.0786397	0.540024	0.0732073	0.546939	0.0707447	0.522758	0.0768129	0.515081	0.0880319	0.528259	0.0166259
NAP1L5:TSS-DMR	0.718328	1.00934	0.682329	1.01338	0.946943	0.940445	12	0.413902	0.111811	0.581585	0.0741174	0.578177	0.0860695	0.611168	0.11655	0.544619	0.0856689	0.569847	0.0691815	0.559488	0.0744919	0.593914	0.0778656	0.576202	0.023906	0.394983	0.101578	0.586619	0.0719406	0.548162	0.0868468	0.5444	0.0800845	0.611119	0.0657362	0.565274	0.0905353	0.560232	0.089557	0.578875	0.028038
NDN:TSS-DMR	0.604622	0.991393	0.975582	0.9172	0.852438	0.635535	7	0.293305	0.215481	0.48093	0.161635	0.478615	0.107267	0.529723	0.109826	0.48052	0.143543	0.472838	0.118334	0.484107	0.118219	0.464827	0.136452	0.485105	0.0228762	0.487231	0.100471	0.458074	0.132777	0.42573	0.163307	0.317403	0.18916	0.517519	0.124949	0.487387	0.126235	0.493374	0.0992732	0.499426	0.0159523
PLAGL1:alt-TSS-DMR	0.481786	0.957832	0.81316	0.627025	0.762298	0.929572	14	0.265437	0.0757219	0.527712	0.0602266	0.558925	0.0620006	0.576099	0.0745863	0.537064	0.0415383	0.544358	0.0628514	0.530707	0.0544898	0.55851	0.0615274	0.550944	0.016729	0.501427	0.0591264	0.386648	0.0689811	0.470063	0.0676773	0.573211	0.0544861	0.607222	0.0581925	0.562891	0.0596167	0.679804	0.0641522	0.616639	0.0590224
SNRPN:alt-TSS-DMR	0.609108	0.964196	1.01951	0.979542	0.921882	0.648487	8	0.356517	0.182964	0.564353	0.122043	0.586265	0.0940015	0.609451	0.103389	0.58394	0.08276	0.575024	0.0762977	0.579162	0.0865282	0.578013	0.0868554	0.585309	0.0125092	0.601152	0.0826932	0.577585	0.101148	0.543585	0.0871952	0.382379	0.173858	0.599991	0.0939735	0.583196	0.113866	0.585756	0.110005	0.589648	0.0090488
SNRPN:int1-DMR1	0.836483	0.98007	1.03411	0.971312	1.02511	0.787326	18	0.454295	0.226004	0.532277	0.192816	0.552197	0.149546	0.570029	0.148916	0.534672	0.18353	0.542235	0.156961	0.505084	0.150844	0.554391	0.151275	0.543101	0.0221469	0.558877	0.157206	0.524938	0.181494	0.554014	0.155487	0.425504	0.209857	0.560484	0.174568	0.534157	0.19912	0.526686	0.187947	0.540442	0.0177538
SNURF:TSS-DMR	0.351772	0.981132	1.13277	1.02314	0.939324	0.436301	6	0.188675	0.0630563	0.526237	0.0700396	0.548224	0.0709442	0.568048	0.0366194	0.518073	0.0358184	0.522262	0.0595419	0.515172	0.0639958	0.546361	0.0677626	0.536357	0.0211046	0.586818	0.0694938	0.530026	0.0515346	0.486607	0.0756803	0.226021	0.0912633	0.563487	0.0745742	0.5102	0.0800171	0.480431	0.0751785	0.518039	0.0420791
ZNF331:alt-TSS-DMR1	0.705653	0.969201	0.964529	0.453521	0.821668	0.643916	9	0.276423	0.100052	0.379662	0.107268	0.410861	0.0997848	0.429548	0.122524	0.378379	0.118415	0.363697	0.119923	0.380424	0.118714	0.387449	0.122775	0.391726	0.0241101	0.431226	0.115193	0.202762	0.0661922	0.367355	0.116281	0.287885	0.0993813	0.484433	0.121222	0.375442	0.114377	0.48138	0.12092	0.447085	0.0620635
ZNF597:TSS-DMR	1.5478	1.05894	1.4656	1.46052	1.0524	0.999348	12	0.669229	0.0921878	0.457859	0.0958802	0.434427	0.048267	0.445324	0.0491441	0.414038	0.0683165	0.40766	0.0614281	0.438918	0.0565485	0.453881	0.0448101	0.432375	0.0180238	0.56636	0.0559274	0.564399	0.055466	0.406684	0.0589822	0.386185	0.0567557	0.374056	0.0659568	0.424624	0.0605238	0.36063	0.0639513	0.386436	0.0337456
DIRAS3:Ex2-DMR	0.965891	0.582441	0.722739	0.911453	0.788669	0.712679	8	0.475853	0.0920169	0.286944	0.07693	0.455265	0.0794208	0.464931	0.0976757	0.51625	0.0876	0.605536	0.100184	0.459164	0.0859121	0.454794	0.0912814	0.492657	0.0600342	0.388368	0.0947233	0.489775	0.0938954	0.423796	0.0680109	0.382963	0.0747097	0.5686	0.0942286	0.49835	0.093427	0.545119	0.0883865	0.537356	0.0357623
DIRAS3:TSS-DMR	0.957273	0.455655	0.724672	0.827189	0.7834	0.979608	17	0.485674	0.0588312	0.231177	0.0598386	0.52023	0.063598	0.479238	0.0914851	0.510236	0.0616813	0.514153	0.0576196	0.507369	0.0649575	0.512883	0.0729449	0.507351	0.0144318	0.399663	0.0556216	0.456202	0.0819596	0.432053	0.0864613	0.540263	0.0619579	0.546659	0.0615649	0.534452	0.0633772	0.573418	0.0665681	0.551509	0.0199308
GRB10:alt-TSS-DMR	0.881673	0.694912	0.85281	0.996099	1.0404	1.03742	8	0.494441	0.145244	0.389706	0.172508	0.551489	0.113952	0.603272	0.100159	0.524358	0.070613	0.57061	0.153872	0.547706	0.11792	0.567355	0.0952948	0.560798	0.0265677	0.452483	0.231527	0.528509	0.107061	0.552014	0.137796	0.550433	0.0745228	0.559646	0.0586472	0.527123	0.0749816	0.504967	0.0855579	0.530579	0.0275033
IGF2:Ex9-DMR	0.914116	0.608562	0.903302	0.821282	1.00748	0.914658	10	0.440165	0.112259	0.293035	0.11897	0.462639	0.10271	0.438569	0.0951	0.483682	0.117981	0.541091	0.108238	0.502225	0.119917	0.460914	0.114713	0.48152	0.0363536	0.45929	0.121018	0.417587	0.117796	0.51226	0.109126	0.465065	0.109411	0.505162	0.101764	0.530656	0.0991882	0.489554	0.114481	0.508457	0.0207484
H19/IGF2:IG-DMR	0.853498	0.610961	0.98173	0.916888	1.03875	0.889908	39	0.491554	0.081166	0.35187	0.108243	0.589961	0.0760365	0.599189	0.097421	0.566901	0.0716821	0.548578	0.0632783	0.56652	0.0653545	0.584425	0.0750101	0.575929	0.0185914	0.576259	0.0785879	0.538198	0.0720163	0.609727	0.073447	0.522361	0.0753585	0.58297	0.0715302	0.614723	0.0726374	0.563256	0.0884056	0.586983	0.0259671
NHP2L1:alt-TSS-DMR	0.929852	0.300733	0.575968	0.980682	0.751916	0.786702	7	0.436291	0.0807255	0.141105	0.110811	0.440177	0.0544566	0.500129	0.0647808	0.458355	0.065388	0.461963	0.0692141	0.463753	0.0790366	0.490849	0.042228	0.469204	0.0222138	0.295099	0.105993	0.502456	0.0454492	0.385247	0.0698917	0.40307	0.105637	0.49867	0.032387	0.544827	0.0378381	0.493565	0.0507272	0.512354	0.0282379
VTRNA2-1:DMR	0.88397	0.188944	0.961466	1.15559	2.11468	1.66462	18	0.355149	0.0902129	0.0759112	0.117833	0.376294	0.115946	0.37405	0.119357	0.446336	0.109609	0.399205	0.108646	0.37226	0.0980851	0.442449	0.122012	0.401766	0.034455	0.245987	0.0776776	0.295652	0.148715	0.541032	0.11565	0.425886	0.141171	0.273404	0.122723	0.247829	0.128656	0.246303	0.13956	0.255846	0.0152254
WRB:alt-TSS-DMR	0.921081	0.514276	0.640567	0.755054	0.971643	0.832592	3	0.436842	0.0746722	0.243906	0.0602582	0.472781	0.0707825	0.484836	0.107048	0.437258	0.112779	0.454445	0.0588799	0.502928	0.048311	0.493379	0.0915385	0.474271	0.0247519	0.338429	0.0853471	0.398915	0.0698817	0.513345	0.0335865	0.439881	0.0608692	0.543898	0.107636	0.517586	0.109514	0.523496	0.076212	0.528327	0.0138051
ZDBF2/GPR1:IG-DMR	1.13368	1.47374	1.24583	1.31693	0.989889	1.07022	7	0.6826	0.0567689	0.887352	0.0388712	0.600104	0.0528223	0.614411	0.043033	0.588296	0.054876	0.607651	0.0363391	0.590763	0.0574351	0.611422	0.0490557	0.602108	0.0108843	0.709475	0.0444763	0.749961	0.0409399	0.56372	0.0564156	0.609466	0.0433626	0.551098	0.064622	0.584878	0.0612132	0.572458	0.0612818	0.569478	0.017086
GNAS-AS1:TSS-DMR	0.508245	0.826664	0.748622	0.900832	0.912637	0.822008	57	0.246341	0.0840269	0.400676	0.0807892	0.487618	0.0849198	0.483713	0.0924631	0.476557	0.0602275	0.49709	0.0626925	0.462944	0.0766307	0.500217	0.0733697	0.48469	0.0137362	0.363223	0.0741514	0.437073	0.0935197	0.442801	0.0641001	0.398828	0.089498	0.512864	0.0853252	0.476053	0.0893696	0.466647	0.0965396	0.485188	0.0244252
GNAS-XL:Ex1-DMR	0.548682	0.822863	0.779945	1.01289	0.920023	0.834245	5	0.28301	0.0480809	0.424432	0.0332618	0.513819	0.0581655	0.531132	0.0232761	0.511577	0.0600678	0.512081	0.0370152	0.516884	0.028942	0.509302	0.0567492	0.515799	0.0079253	0.39664	0.0764399	0.515103	0.0576267	0.467877	0.0490936	0.424254	0.06768	0.525267	0.0420769	0.511349	0.0517382	0.48903	0.0380503	0.508549	0.01828
IGF1R:int2-DMR	0.630314	0.375941	0.55165	1.02631	0.684793	0.702077	7	0.333647	0.0291913	0.198999	0.0477699	0.527246	0.0643584	0.511658	0.0517317	0.498785	0.059406	0.509501	0.0592838	0.547333	0.0586527	0.581486	0.0508175	0.529335	0.0306176	0.333778	0.0430992	0.62097	0.0487354	0.414336	0.0579626	0.424794	0.0417039	0.590097	0.064428	0.605773	0.0696703	0.619289	0.0635866	0.605053	0.0146094
KCNQ1OT1:TSS-DMR	0.586881	0.215538	0.956138	0.34988	0.823861	0.734159	25	0.31621	0.0735681	0.116132	0.0720426	0.54258	0.05253	0.55907	0.0624762	0.533535	0.0607006	0.518967	0.0550218	0.531558	0.057294	0.547076	0.0760995	0.538798	0.013908	0.528923	0.0609193	0.193549	0.0615223	0.455749	0.0619271	0.406127	0.0704902	0.599369	0.0583292	0.484824	0.0643308	0.575366	0.0575207	0.553186	0.0604079
MAGEL2:TSS-DMR	0.527307	0.849883	0.977758	0.953607	0.905935	0.529933	6	0.273661	0.0834035	0.441071	0.138532	0.534702	0.0898235	0.538776	0.141371	0.482415	0.0884738	0.500291	0.101485	0.519421	0.063752	0.538265	0.0879074	0.518978	0.0232269	0.5185	0.156163	0.505694	0.10034	0.480413	0.0787679	0.281021	0.0725136	0.560678	0.0836687	0.500244	0.0608902	0.529965	0.0613247	0.530295	0.0302182
MEST:alt-TSS-DMR	0.675777	0.443858	0.746637	0.568838	0.882821	0.970269	51	0.37787	0.0858929	0.24819	0.102209	0.557739	0.0786233	0.582854	0.0876191	0.552169	0.0729617	0.548081	0.0752449	0.545253	0.0717747	0.568886	0.0813502	0.559164	0.0143043	0.454722	0.0714199	0.346438	0.117142	0.537662	0.0896062	0.59092	0.0775108	0.61874	0.0718385	0.546838	0.080407	0.661503	0.083538	0.609027	0.0579463
NNAT:TSS-DMR	0.820042	0.70622	0.736001	0.93303	0.853069	0.893936	35	0.513701	0.0707785	0.442399	0.093612	0.602138	0.071801	0.629512	0.0800467	0.586551	0.0630472	0.616658	0.0712385	0.601868	0.0700531	0.721868	0.0806421	0.626432	0.0489841	0.487009	0.0784612	0.617381	0.0741814	0.564472	0.0679305	0.591513	0.0690131	0.680314	0.0764464	0.64296	0.0807626	0.661813	0.0770055	0.661695	0.0186771
HTR5A:TSS-DMR	0.894489	0.856524	0.824653	0.888385	0.925337	1.01272	6	0.465792	0.162546	0.446022	0.13866	0.491164	0.101998	0.55913	0.0983292	0.467907	0.121777	0.593175	0.157385	0.517038	0.148412	0.495995	0.12726	0.520735	0.0469314	0.43731	0.131001	0.471107	0.144488	0.490703	0.113623	0.537044	0.158769	0.530448	0.113296	0.53908	0.121469	0.521361	0.125389	0.530296	0.00886022
INPP5F:int2-DMR	0.856107	0.933741	0.734456	0.825874	0.796885	1.02702	4	0.536599	0.0600731	0.585259	0.0530254	0.65653	0.062283	0.616793	0.105097	0.625134	0.0767234	0.593243	0.0804583	0.654679	0.0745501	0.614359	0.0716703	0.62679	0.0246776	0.490399	0.0396194	0.551439	0.0481939	0.532083	0.0495741	0.685748	0.0639771	0.695155	0.0695166	0.634705	0.0754059	0.673252	0.0772736	0.667704	0.0306049
PEG3:TSS-DMR	0.924514	0.940331	1.01011	1.00379	0.941693	0.832123	34	0.510061	0.0740906	0.518787	0.100004	0.554352	0.080803	0.577461	0.09359	0.537452	0.0767253	0.548204	0.0750193	0.544256	0.0745501	0.548515	0.0779343	0.551707	0.0137946	0.563881	0.0728666	0.560357	0.0819429	0.52569	0.0815679	0.464524	0.0933515	0.566585	0.06774	0.553569	0.0780912	0.554565	0.0761706	0.55824	0.0072447
PPIEL:Ex1-DMR	0.945439	0.961897	0.763862	0.740915	0.924176	0.915155	4	0.571962	0.0532226	0.581918	0.0623633	0.532787	0.0727721	0.767755	0.0711757	0.571134	0.0783109	0.61655	0.0792705	0.516489	0.0502341	0.625103	0.046297	0.60497	0.0907991	0.51762	0.0715989	0.50207	0.0695376	0.626255	0.0544149	0.620142	0.0577381	0.693859	0.0478117	0.663064	0.0497574	0.675984	0.0376786	0.677636	0.0154637
RB1:int2-DMR	0.871621	1.10613	0.965633	1.06	0.797926	0.946216	11	0.437939	0.0883393	0.555766	0.0706662	0.513179	0.0927812	0.510138	0.11144	0.485692	0.0796129	0.484757	0.0585911	0.496696	0.0858009	0.524188	0.0906833	0.502442	0.0159607	0.49582	0.0760256	0.544274	0.0878598	0.409708	0.0859774	0.48585	0.0798695	0.544075	0.084551	0.50907	0.0806008	0.487254	0.102415	0.513467	0.0286643
SNRPN:int1-DMR2	0.984314	1.13971	0.793481	0.73377	0.765676	0.503821	5	0.452385	0.115198	0.523804	0.118289	0.452803	0.100261	0.525187	0.0871892	0.449834	0.146739	0.441732	0.122542	0.429023	0.100332	0.458988	0.0808372	0.459595	0.0337574	0.45572	0.124287	0.421426	0.118529	0.439751	0.0926708	0.28936	0.0884705	0.596815	0.10688	0.567715	0.154479	0.55846	0.118529	0.57433	0.0200149
ZNF331:alt-TSS-DMR2	0.855351	0.979317	0.978836	0.580866	0.937541	0.727885	4	0.411194	0.0319524	0.470789	0.0534276	0.488221	0.0400704	0.547983	0.0641819	0.451708	0.0664957	0.44428	0.0779802	0.472245	0.0583026	0.479955	0.0849878	0.480732	0.0369393	0.533538	0.0614849	0.316615	0.0525997	0.511029	0.0839381	0.396751	0.0523935	0.554736	0.0581415	0.523684	0.0625318	0.556801	0.0612512	0.545074	0.0185526
GPR1-AS:TSS-DMR	1.00096	1.01112	0.997543	0.989262	0.978683	0.990337	3	0.886171	0.00642411	0.895171	0.0252519	0.884233	0.0125042	0.880255	0.0204872	0.896557	0.0106981	0.894148	0.00694106	0.887896	0.0228062	0.868861	0.0124093	0.885325	0.0100855	0.893371	0.0329576	0.885955	0.0227594	0.876481	0.0266949	0.886918	0.00945736	0.893243	0.00817549	0.89141	0.0109652	0.902062	0.0134662	0.895572	0.00569502
MKRN3:TSS-DMR	0.954844	1.09166	0.949091	0.948647	0.914708	0.93525	12	0.728205	0.156529	0.832545	0.109539	0.749695	0.0986631	0.73418	0.0893758	0.715291	0.106053	0.81361	0.114757	0.777356	0.0921992	0.785725	0.0889241	0.762643	0.0362405	0.75514	0.0925494	0.754786	0.106491	0.727783	0.106847	0.744127	0.145199	0.801018	0.0904363	0.79736	0.102398	0.788556	0.0825073	0.795645	0.00640593
PEG10:TSS-DMR	0.992736	0.980345	1.0047	0.903384	0.917296	0.982128	49	0.484267	0.0626488	0.478223	0.0723857	0.492304	0.0733953	0.50038	0.0908543	0.486956	0.0691399	0.480966	0.0608752	0.469177	0.0676033	0.497082	0.0817369	0.487811	0.0114799	0.497434	0.0734997	0.447273	0.0626662	0.454161	0.0767214	0.48626	0.0671107	0.514584	0.0727879	0.48973	0.0763773	0.481012	0.0791542	0.495109	0.0174202
PEG13:TSS-DMR	0.931522	1.00353	0.874117	1.01942	0.907156	0.966422	7	0.516171	0.0521569	0.556075	0.06593	0.548807	0.0845641	0.574864	0.126439	0.524293	0.0754424	0.581137	0.120586	0.541634	0.0796	0.55396	0.0910088	0.554116	0.0211378	0.488944	0.0417851	0.570218	0.0912553	0.507425	0.0799893	0.540576	0.0855315	0.593418	0.0918615	0.539558	0.0954852	0.545098	0.107885	0.559358	0.0296264

## Sheet: Legend
	regions with methylation disturbancies (ratio <0,85; >1,15)
	regions found dysregulated in the BWS proband III-1 and not in the healthy sibling III-2
	regions found dysregulated in the healthy sibling III-2 and not in the BWS proband III-1
	regions found dysregulated in both siblings
	regions found normally methylated in both siblings
	regions found normally methylated in all individuals with maternal-effect NLRP5 mutations
