# Supplementary material for: The phenotypic variations of multi-locus imprinting disturbances associated with maternal-effect variants of NLRP5 range from overt imprinting disorder to apparently healthy phenotype
Source: Clin Epigenetics. 2019 Dec 11;11:190. doi: 10.1186/s13148-019-0760-8 (PMC6907351; doi:10.1186/s13148-019-0760-8)
Supplement: Supplementary file 8 — Additional file 8: Table S4. Sex and age information of controls. [file 13148_2019_760_MOESM8_ESM.xlsx]

## Sheet: Table S4
Table S4. Sex and age information of controls
Controls	Gender	Age
Ctrl_1	Male	17
Ctrl_2	Male	16
Ctrl_3	Female	32
Ctrl_4	Female	25
Ctrl_5	Male	15
Ctrl_6	Female	15
