# Supplementary material for: The phenotypic variations of multi-locus imprinting disturbances associated with maternal-effect variants of NLRP5 range from overt imprinting disorder to apparently healthy phenotype
Source: Clin Epigenetics. 2019 Dec 11;11:190. doi: 10.1186/s13148-019-0760-8 (PMC6907351; doi:10.1186/s13148-019-0760-8)
Supplement: Supplementary file 9 — Additional file 9: Table S5. Primers utilized in this study. [file 13148_2019_760_MOESM9_ESM.xlsx]

## Sheet: Table S5
Table S5. List of primers used in this study
Sanger sequencing primers
Region	Forward primer	Reverse primer	Amplicon coordinates (hg19)
NLRP5 exon 7, nonsense variant	TCCCCGTTAGAGAGATGCAG	CAGGACCTTCCTCAGCAGAC	chr19:56,538,555-56,538,796
NLRP5 exon 7, missense variant	CTTCAACCAAACGCTCACAG	GGCACAGAAGTCCTGGAGAC	chr19:56,539,078-56,539,375
Pyrosequencing primers
Region	Forward primer	Reverse primer	Sequencing primer	Amplicon coordinates (hg19)
KCNQ1OT1	GGAGAGTATTGTTTAGGTTAGGTTGTAT	bio-CCTCCCCATCTCTCTAAAAAAATTTAA	GGTTAGGTTGTATTGTTG	chr11:2,720,485-2,720,644
PLAGL1	GTTAAGTGGTAGGAGGAGGTTT	bio-CTATACCTAAACCACCTTAACTTTACCC	GGTAGGAGGAGGTTT	chr6:144,329,595-144,329,725
GNAS-XL	GGTAGTTTATTTTAAGAGGTTGTTAGAT	bio-ACTCCTTCCATCTCTACTACTT	GATATTTTAGTTAATATGGATAGTT	chr20:57,429,164-57,429,411
MEST	bio-AATAAAGGGGGTTTTGTTTTTTTAAT	AACCCACCACCAAACTAAT	TAACCACTATAACCAAAATTAC	chr7:130,131,089-130,131,334
H19/IGF2	bio-GTGGTTTTTATGACTGTTTTATTTTTGATGA	ACTTCCCCTTCAATCTCACCA	TACAAAATTAATTATAACTATAAAAT	chr11:2,021,880-2,022,088
